# Supplementary material for: Using Rapid Diagnostic Tests as a Source of Viral RNA for Dengue Serotyping by RT-PCR - A Novel Epidemiological Tool
Source: PLoS Negl Trop Dis. 2016 May 9;10(5):e0004704. doi: 10.1371/journal.pntd.0004704 (PMC4861341; doi:10.1371/journal.pntd.0004704)
Supplement: S3 Table — A: patients NS1 positive by RDT. B: patients with less than 5 days of fever on admission. C: patients with more than 5 days of fever on admission. (XLSX) [file pntd.0004704.s004.xlsx]

## Sheet: Feuil1
MAHOSOT
A: Patients NS1 positive by RDT
		Neat serum					Patients NS1 positive by RDT
		positive	negative	total			RNA preparation tested	% Agreement with neat serum extraction (p value)
Serum on RDT	positive	36	1	37				Overall			Positive			Negative
	negative	5	20	25			S RDT / WB RDT	90.3	80.6	(0.126)	87.8	75.6	(0.153)	95.2	90.5	(0.554)
	total	41	21	62			S FP / WB FP	85.5	85.5	(1)	78	78	(1)	100	100	(1)
							S RDT / S FP	90.3	85.5	(0.413)	87.8	78	(0.239)	95.2	100	(0.310)
		Neat serum					WB RDT / WB FP	80.6	85.5	(0.467)	75.6	78	(0.797)	90.5	100	(0.148)
		positive	negative	total
Whole blood on RDT	positive	31	2	33
	negative	10	19	29
	total	41	21	62
		Neat serum
		positive	negative	total
Serum on FP	positive	32	0	32
	negative	9	21	30
	total	41	21	62
		Neat serum
		positive	negative	total
Whole blood on FP	positive	32	0	32
	negative	9	21	30
	total	41	21	62
B: Patients presenting with less than 5 days of illness
		Neat serum					Patients presenting with less than 5 days of illness
		positive	negative	total			RNA preparation tested	% Agreement with neat serum extraction (p value)
Serum on RDT	positive	24	0	24				Overall			Positive			Negative
	negative	4	12	16			S RDT / WB RDT	90.0	82.5	(0.330)	85.7	75.0	(0.314)	100.0	100.0
	total	28	12	40			S FP / WB FP	80.0	85.0	(0.556)	71.4	78.6	(0.534)	100.0	100.0
							S RDT / S FP	90.0	80.0	(0.210)	85.7	71.4	(0.192)	100.0	100.0
		Neat serum					WB RDT / WB FP	82.5	85.0	(0.762)	75.0	78.6	(0.750)	100.0	100.0
		positive	negative	total
Whole blood on RDT	positive	21	0	21
	negative	7	12	19
	total	28	12	40
		Neat serum
		positive	negative	total
Serum on FP	positive	20	0	20
	negative	8	12	20
	total	28	12	40
		Neat serum
		positive	negative	total
Whole blood on FP	positive	22	0	22
	negative	6	12	18
	total	28	12	40
C: Patients presenting with 5 or more days of illness
		Neat serum					Patients presenting with 5 or more days of illness
		positive	negative	total			RNA preparation tested	% Agreement with neat serum extraction (p value)
Serum on RDT	positive	17	1	18				Overall			Positive			Negative
	negative	3	38	41			S RDT / WB RDT	93.2	83.1	(0.090)	85.0	65.0	(0.144)	97.4	92.3	(0.308)
	total	20	39	59			S FP / WB FP	89.8	88.1	(0.768)	70.0	65.0	(0.736)	100.0	100.0
							S RDT / S FP	93.2	89.8	(0.508)	85.0	70.0	(0.256)	97.4	100.0	(0.311)
		Neat serum					WB RDT / WB FP	83.1	88.1	(0.529)	65.0	65.0		92.3	100.0	(0.077)
		positive	negative	total
Whole blood on RDT	positive	13	3	16
	negative	7	36	43
	total	20	39	59
		Neat serum
		positive	negative	total
Serum on FP	positive	14	0	14
	negative	6	39	45
	total	20	39	59
		Neat serum
		positive	negative	total
Whole blood on FP	positive	13	0	13
	negative	7	39	46
	total	20	39	59
