# Supplementary material for: Using Rapid Diagnostic Tests as a Source of Viral RNA for Dengue Serotyping by RT-PCR - A Novel Epidemiological Tool
Source: PLoS Negl Trop Dis. 2016 May 9;10(5):e0004704. doi: 10.1371/journal.pntd.0004704 (PMC4861341; doi:10.1371/journal.pntd.0004704)
Supplement: S5 Table — A: patients NS1 positive by RDT. B: patients with less than 5 days of fever on admission. C: patients with more than 5 days of fever on admission. (XLSX) [file pntd.0004704.s006.xlsx]

## Sheet: Feuil1
SALAVAN
A: Patients NS1 positive by RDT
		Neat serum				Patients NS1 positive by RDT
		positive	negative	total		RNA preparation tested	% Agreement with neat serum extraction (p value)
Serum on RDT	positive	82	7	89			Overall			Positive			Negative
	negative	4	18	22		S RDT / WB RDT	90.0	89.2	(0.845)	95.3	96.5	(0.691)	72.0	64.0	(0.544)
	total	86	25	111		WB RDT / WB FP	89.2	80.2	(0.063)	96.5	89.5	(0.072)	64.0	48.0	(0.254)
						S RDT / WB FP	90.0	80.2	(0.040)	95.3	89.5	(0.151)	72.0	48.0	(0.083)
		Neat serum
		positive	negative	total
Whole blood on RDT	positive	83	9	92
	negative	3	16	19
	total	86	25	111
		Neat serum
		positive	negative	total
Whole blood on FP	positive	77	13	90
	negative	9	12	21
	total	86	25	111
B: Patients presenting with less than 5 days of illness
		Neat serum				Patients presenting with less than 5 days of illness
		positive	negative	total		RNA preparation tested	% Agreement with neat serum extraction (p value)
Serum on RDT	positive	82	13	95			Overall			Positive			Negative
	negative	2	169	171		S RDT / WB RDT	94.4	92.9	(0.478)	97.6	95.2	(0.404)	92.9	91.8	(0.693)
	total	84	182	266		WB RDT / WB FP	92.9	91.0	(0.421)	95.2	92.9	(0.529)	91.8	90.1	(0.572)
						S RDT / WB FP	94.4	91.0	(0.132)	97.6	92.9	(0.152)	92.9	90.1	(0.338)
		Neat serum
		positive	negative	total
Whole blood on RDT	positive	80	15	95
	negative	4	167	171
	total	84	182	266
		Neat serum
		positive	negative	total
Whole blood on FP	positive	78	18	96
	negative	6	164	170
	total	84	182	266
C: Patients presenting with 5 or more days of illness
		Neat serum				Patients presenting with 5 or more days of illness
		positive	negative	total		RNA preparation tested	% Agreement with neat serum extraction (p value)
Serum on RDT	positive	12	3	15			Overall			Positive			Negative
	negative	4	77	81		S RDT / WB RDT	92.7	87.5	(0.228)	75.0	75.0	(1.0)	96.3	90.0	(0.115)
	total	16	80	96		WB RDT / WB FP	87.5	88.5	(0.831)	75.0	68.8	(0.696)	90.0	92.5	(0.576)
						S RDT / WB FP	92.7	88.5	(0.319)	75.0	68.8	(0.696)	96.3	92.5	(0.296)
		Neat serum
		positive	negative	total
Whole blood on RDT	positive	12	8	20
	negative	4	72	76
	total	16	80	96
		Neat serum
		positive	negative	total
Whole blood on FP	positive	11	6	17
	negative	5	74	79
	total	16	80	96
